# Supplementary material for: Occurrence, Bioaccumulation, Metabolism and Ecotoxicity of Fluoroquinolones in the Aquatic Environment: A Review
Source: Toxics. 2023 Nov 29;11(12):966. doi: 10.3390/toxics11120966 (PMC10747319; doi:10.3390/toxics11120966)
Supplement: Supplementary file 1 [file toxics-11-00966-s001.zip]

Archive with 1 entries (1 files):
- toxics-2730550-supplementary.pdf
